# Supplementary material for: A novel aquaporin Aagp contributes to Streptococcus suis H2O2 efflux and virulence
Source: Virulence. 2023 Aug 24;14(1):2249789. doi: 10.1080/21505594.2023.2249789 (PMC10461500; doi:10.1080/21505594.2023.2249789)
Supplement: Supplemental Material [file KVIR_A_2249789_SM2858.zip]

Archive with 2 entries (2 files):
- Supplementary Figure 1-2.docx
- Supplementary Table 1-3.docx
